# Supplementary material for: Toxicity determinants of multi-walled carbon nanotubes: The relationship between functionalization and agglomeration
Source: Toxicol Rep. 2016 Jan 19;3:230–43. doi: 10.1016/j.toxrep.2016.01.011 (PMC5615827; doi:10.1016/j.toxrep.2016.01.011)
Supplement: Transparency Document [file mmc1.zip]

Archive with 10 entries (10 files):
- coi_disclosure allegri.pdf
- coi_disclosure bergamaschi.pdf
- coi_disclosure bianchi.pdf
- coi_disclosure bussolati.pdf
- coi_disclosure charitidis.pdf
- coi_disclosure chiu.pdf
- coi_disclosure koklioti.pdf
- coi_disclosure pagliaro.pdf
- coi_disclosure perivoliotis.pdf
- coi_disclosure trompeta.pdf
